# Supplementary material for: Mapping of Genetic Locus for Leaf Trichome Formation in Chinese Cabbage Based on Bulked Segregant Analysis
Source: Plants (Basel). 2021 Apr 14;10(4):771. doi: 10.3390/plants10040771 (PMC8070908; doi:10.3390/plants10040771)
Supplement: Supplementary file 1 [file plants-10-00771-s001.zip › Table S1. SNP-select region gene annotation .xlsx]

## Sheet: select_region_gene.annotation
Table S3. SNP-select region gene annotation
gene_name	info	COG_class	COG_class_annotation	GO_annotation	KEGG_annotation	KOG_class	KOG_class_annotation	Pfam_annotation	Swissprot_annotation	nr_annotation
Bra025135	up	[S]	Function unknown	Cellular Component: nucleus (GO:0005634);; Cellular Component: cytosol (GO:0005829);; Biological Process: metabolic process (GO:0008152);; Cellular Component: chloroplast (GO:0009507);; Biological Process: response to toxic substance (GO:0009636);; Biological Process: response to high light intensity (GO:0009644);; Biological Process: response to hydrogen peroxide (GO:0042542);; Molecular Functio…	--	--	--	D-aminoacyl-tRNA deacylase	D-aminoacyl-tRNA deacylase GN=GEK1 OS=Arabidopsis thaliana (Mouse-ear cress) PE=1 SV=2	PREDICTED: D-aminoacyl-tRNA deacylase [Brassica rapa]
Bra025029	up	--	--	Cellular Component: nucleus (GO:0005634);;	--	--	--	Protein of unknown function, DUF538	--	PREDICTED: uncharacterized protein LOC103827744 [Brassica rapa]
Bra025077	up	[RTKL]	--	Molecular Function: protein serine/threonine kinase activity (GO:0004674);; Molecular Function: ATP binding (GO:0005524);; Cellular Component: nucleus (GO:0005634);; Cellular Component: cytoplasm (GO:0005737);; Biological Process: protein phosphorylation (GO:0006468);; Biological Process: protein N-linked glycosylation (GO:0006487);; Biological Process: positive regulation of translation (GO:0045…	--	[T]	Signal transduction mechanisms	Protein kinase domain;; Protein tyrosine kinase	Cyclin-dependent kinase F-4 OS=Oryza sativa subsp. japonica (Rice) PE=2 SV=1	PREDICTED: cyclin-dependent kinase F-4-like [Brassica rapa]
Bra025064	up	--	--	Cellular Component: extracellular region (GO:0005576);; Biological Process: lipid catabolic process (GO:0016042);; Molecular Function: carboxylic ester hydrolase activity (GO:0052689);;	--	--	--	GDSL-like Lipase/Acylhydrolase	GDSL esterase/lipase At5g45670 (Precursor) GN=At5g45670 OS=Arabidopsis thaliana (Mouse-ear cress) PE=2 SV=1	PREDICTED: GDSL esterase/lipase At5g45670 [Brassica rapa]
Bra025074	up	--	--	Cellular Component: plasma membrane (GO:0005886);; Cellular Component: chloroplast (GO:0009507);; Biological Process: response to stimulus (GO:0050896);;	--	--	--	--	Disease resistance RPP13-like protein 4 GN=RPP13L4 OS=Arabidopsis thaliana (Mouse-ear cress) PE=2 SV=2	PREDICTED: uncharacterized protein LOC103827793 isoform X1 [Brassica rapa]
Bra025037	up	--	--	Cellular Component: mitochondrion (GO:0005739);; Cellular Component: chloroplast thylakoid (GO:0009534);; Biological Process: photosynthetic acclimation (GO:0009643);; Molecular Function: phosphoglycerate transmembrane transporter activity (GO:0015120);; Molecular Function: antiporter activity (GO:0015297);; Biological Process: phosphoglycerate transport (GO:0015713);; Cellular Component: integra…	--	[GE]	--	Triose-phosphate Transporter family;; EamA-like transporter family	Triose phosphate/phosphate translocator, chloroplastic (Precursor) GN=TPT OS=Brassica oleracea var. botrytis (Cauliflower) PE=2 SV=1	PREDICTED: triose phosphate/phosphate translocator, chloroplastic isoform X1 [Brassica rapa]
Bra025156	up	[L]	Replication, recombination and repair	Cellular Component: nucleus (GO:0005634);; Biological Process: rRNA processing (GO:0006364);; Cellular Component: chloroplast outer membrane (GO:0009707);; Biological Process: chloroplast relocation (GO:0009902);; Biological Process: thylakoid membrane organization (GO:0010027);; Biological Process: photosystem II assembly (GO:0010207);; Biological Process: regulation of protein dephosphorylation…	--	--	--	--	Protein CHUP1, chloroplastic GN=CHUP1 OS=Arabidopsis thaliana (Mouse-ear cress) PE=1 SV=1	PREDICTED: protein CHUP1, chloroplastic isoform X1 [Brassica rapa]
Bra025062	up	[K]	Transcription	Biological Process: cell fate specification (GO:0001708);; Cellular Component: mitochondrion (GO:0005739);; Biological Process: dephosphorylation (GO:0016311);; Molecular Function: phosphatase activity (GO:0016791);;	--	[K]	Transcription	NLI interacting factor-like phosphatase	Mitochondrial import inner membrane translocase subunit TIM50 (Precursor) GN=TIM50 OS=Phytophthora infestans (Potato late blight fungus) PE=2 SV=1	PREDICTED: CTD nuclear envelope phosphatase 1 [Brassica rapa]
Bra025138	up	[K]	Transcription	Molecular Function: RNA binding (GO:0003723);; Cellular Component: spliceosomal complex (GO:0005681);; Cellular Component: small nucleolar ribonucleoprotein complex (GO:0005732);; Cellular Component: cytoplasm (GO:0005737);; Biological Process: mRNA processing (GO:0006397);; Biological Process: RNA splicing (GO:0008380);;	K12626|2e-56|ath:AT2G03870|small nuclear ribonucleoprotein, putative / snRNP, putative / Sm protein, putative; K12626 U6 snRNA-associated Sm-like protein LSm7	[A]	RNA processing and modification	LSM domain	Sm-like protein LSM7 {ECO:0000305} OS=Arabidopsis thaliana (Mouse-ear cress) PE=1 SV=1	BnaC07g22640D [Brassica napus]
Bra025136	up	--	--	Molecular Function: ubiquitin-protein transferase activity (GO:0004842);; Molecular Function: zinc ion binding (GO:0008270);; Biological Process: response to high light intensity (GO:0009644);; Biological Process: sugar mediated signaling pathway (GO:0010182);; Biological Process: glucuronoxylan metabolic process (GO:0010413);; Cellular Component: integral component of membrane (GO:0016021);; Bio…	--	[O]	Posttranslational modification, protein turnover, chaperones	--	E3 ubiquitin-protein ligase SIS3 (Precursor) GN=SIS3 OS=Arabidopsis thaliana (Mouse-ear cress) PE=2 SV=2	BnaA10g11540D [Brassica napus]
Bra025154	up	--	--	Biological Process: response to molecule of bacterial origin (GO:0002237);; Cellular Component: plasma membrane (GO:0005886);; Biological Process: signal transduction (GO:0007165);; Cellular Component: chloroplast (GO:0009507);; Biological Process: response to symbiotic fungus (GO:0009610);; Biological Process: stomatal complex morphogenesis (GO:0010103);; Biological Process: symbiosis, encompass…	--	[R]	General function prediction only	Leucine Rich repeats (2 copies);; Leucine rich repeat	Piriformospora indica-insensitive protein 2 (Precursor) GN=PII-2 OS=Arabidopsis thaliana (Mouse-ear cress) PE=2 SV=1	PREDICTED: piriformospora indica-insensitive protein 2 [Brassica rapa]
Bra025075	up	--	--	Cellular Component: cytosol (GO:0005829);; Cellular Component: plasma membrane (GO:0005886);; Molecular Function: purine ribonucleoside binding (GO:0032550);; Molecular Function: adenyl ribonucleotide binding (GO:0032559);; Molecular Function: anion binding (GO:0043168);;	--	--	--	Leucine rich repeat;; Leucine Rich repeats (2 copies)	Probable disease resistance protein At5g45510 GN=At5g45510 OS=Arabidopsis thaliana (Mouse-ear cress) PE=1 SV=2	BnaC07g18470D [Brassica napus]
Bra025128	up	--	--	--	--	--	--	--	--	BnaA06g39790D [Brassica napus]
Bra025068	up	--	--	--	--	--	--	--	--	PREDICTED: uncharacterized protein LOC103827879 [Brassica rapa]
Bra025070	up	--	--	Molecular Function: structural constituent of ribosome (GO:0003735);; Cellular Component: mitochondrion (GO:0005739);; Cellular Component: ribosome (GO:0005840);; Biological Process: translation (GO:0006412);;	--	--	--	Ribosomal protein L35	--	PREDICTED: uncharacterized protein LOC103827789 [Brassica rapa]
Bra025063	up	--	--	Cellular Component: nucleus (GO:0005634);;	--	--	--	Protein of unknown function (DUF1264)	--	PREDICTED: uncharacterized protein LOC103827782 [Brassica rapa]
Bra025051	up	[RTKL]	--	Molecular Function: protein serine/threonine kinase activity (GO:0004674);; Molecular Function: ATP binding (GO:0005524);; Cellular Component: cytosol (GO:0005829);; Biological Process: protein phosphorylation (GO:0006468);; Biological Process: signal transduction (GO:0007165);; Biological Process: response to abscisic acid (GO:0009737);;	--	[T]	Signal transduction mechanisms	Protein kinase domain;; Protein tyrosine kinase;; NAF domain	CBL-interacting serine/threonine-protein kinase 20 GN=K15I22.2 OS=Arabidopsis thaliana (Mouse-ear cress) PE=1 SV=1	BnaC02g31860D [Brassica napus]
Bra025096	up	[O]	Posttranslational modification, protein turnover, chaperones	Cellular Component: cytosol (GO:0005829);; Biological Process: metabolic process (GO:0008152);; Biological Process: response to ethylene (GO:0009723);; Molecular Function: transferase activity (GO:0016740);; Biological Process: response to cadmium ion (GO:0046686);;	--	[O]	Posttranslational modification, protein turnover, chaperones	Glutathione S-transferase, N-terminal domain;; Glutathione S-transferase, C-terminal domain;; Glutathione S-transferase, C-terminal domain;; Glutathione S-transferase, N-terminal domain;; Glutathione S-transferase, C-terminal domain	--	PREDICTED: glutathione S-transferase omega-like 2 [Brassica rapa]
Bra025131	up	--	--	Cellular Component: integral component of membrane (GO:0016021);;	--	--	--	Tim17/Tim22/Tim23/Pmp24 family	--	PREDICTED: uncharacterized protein LOC103875426 [Brassica rapa]
Bra025048	up	--	--	Molecular Function: receptor activity (GO:0004872);; Cellular Component: nucleus (GO:0005634);; Cellular Component: chloroplast (GO:0009507);; Biological Process: abscisic acid-activated signaling pathway (GO:0009738);; Molecular Function: abscisic acid binding (GO:0010427);; Molecular Function: protein homodimerization activity (GO:0042803);;	K14496|3e-92|ath:AT5G45860|Bet v I allergen family protein; K14496 abscisic acid receptor PYR/PYL family	--	--	Polyketide cyclase / dehydrase and lipid transport	Abscisic acid receptor PYL11 GN=K15I22.6 OS=Arabidopsis thaliana (Mouse-ear cress) PE=3 SV=1	PREDICTED: abscisic acid receptor PYL11 [Brassica rapa]
Bra025149	up	[TZDR]	--	Molecular Function: calcium ion binding (GO:0005509);; Cellular Component: Golgi apparatus (GO:0005794);; Biological Process: response to chitin (GO:0010200);; Molecular Function: 2-alkenal reductase [NAD(P)] activity (GO:0032440);; Biological Process: oxidation-reduction process (GO:0055114);;	K13448|1e-105|ath:AT3G25600|calcium ion binding; K13448 calcium-binding protein CML	[T]	Signal transduction mechanisms	EF hand;; EF-hand domain pair;; EF-hand domain;; EF hand;; EF-hand domain pair;; Secreted protein acidic and rich in cysteine Ca binding region;; Cytoskeletal-regulatory complex EF hand	Probable calcium-binding protein CML16 GN=CML16 OS=Arabidopsis thaliana (Mouse-ear cress) PE=2 SV=2	PREDICTED: probable calcium-binding protein CML16 [Brassica rapa]
Bra025091	up	[R]	General function prediction only	Molecular Function: transcription factor activity, sequence-specific DNA binding (GO:0003700);; Molecular Function: GTPase activity (GO:0003924);; Molecular Function: protein binding (GO:0005515);; Molecular Function: GTP binding (GO:0005525);; Cellular Component: nucleus (GO:0005634);; Cellular Component: vacuolar membrane (GO:0005774);; Cellular Component: endoplasmic reticulum (GO:0005783);; C…	K07976|1e-133|ath:AT5G45130|RHA1; RHA1 (RAB HOMOLOG 1); GTP binding; K07976 Rab family, other	[U]	Intracellular trafficking, secretion, and vesicular transport	Ras family;; Ras of Complex, Roc, domain of DAPkinase;; ADP-ribosylation factor family;; Gtr1/RagA G protein conserved region	Ras-related protein RABF2a GN=K17O22.15 OS=Arabidopsis thaliana (Mouse-ear cress) PE=1 SV=1	PREDICTED: ras-related protein RABF2a [Brassica rapa]
Bra025153	up	--	--	Cellular Component: plasmodesma (GO:0009506);;	--	--	--	Protein of unknown function, DUF617	Protein MIZU-KUSSEI 1 GN=MIZ1 OS=Arabidopsis thaliana (Mouse-ear cress) PE=1 SV=1	PREDICTED: protein MIZU-KUSSEI 1 [Brassica rapa]
Bra025067	up	--	--	Cellular Component: nucleus (GO:0005634);; Biological Process: cellular response to DNA damage stimulus (GO:0006974);; Biological Process: cell cycle arrest (GO:0007050);; Molecular Function: protein dimerization activity (GO:0046983);;	--	--	--	--	--	PREDICTED: uncharacterized protein LOC103827786 [Brassica rapa]
Bra025028	up	[T]	Signal transduction mechanisms	Molecular Function: acetyl-CoA C-acyltransferase activity (GO:0003988);; Molecular Function: inward rectifier potassium channel activity (GO:0005242);; Cellular Component: nucleus (GO:0005634);; Cellular Component: mitochondrion (GO:0005739);; Cellular Component: vacuole (GO:0005773);; Cellular Component: peroxisome (GO:0005777);; Cellular Component: integral component of plasma membrane (GO:0005…	--	[PT]	--	Ion transport protein;; KHA, dimerisation domain of potassium ion channel;; Cyclic nucleotide-binding domain;; Ion channel	Potassium channel KAT1 GN=KAT1 OS=Arabidopsis thaliana (Mouse-ear cress) PE=1 SV=2	PREDICTED: potassium channel KAT1-like [Brassica rapa]
Bra025092	up	--	--	Molecular Function: double-stranded DNA binding (GO:0003690);; Cellular Component: mitochondrion (GO:0005739);; Biological Process: regulation of transcription, DNA-templated (GO:0006355);;	--	[KR]	--	mTERF	--	PREDICTED: uncharacterized protein LOC103827817 isoform X2 [Brassica rapa]
Bra025145	up	[RTKL]	--	Molecular Function: protein serine/threonine kinase activity (GO:0004674);; Molecular Function: ATP binding (GO:0005524);; Cellular Component: plasma membrane (GO:0005886);; Biological Process: protein phosphorylation (GO:0006468);; Biological Process: defense response (GO:0006952);; Cellular Component: integral component of membrane (GO:0016021);; Biological Process: viral process (GO:0016032);;	--	--	--	Protein kinase domain;; Protein tyrosine kinase;; Leucine rich repeat N-terminal domain	Protein NSP-INTERACTING KINASE 2 (Precursor) GN=NIK2 OS=Arabidopsis thaliana (Mouse-ear cress) PE=1 SV=1	BnaA06g33550D [Brassica napus]
Bra025058	up	[J]	Translation, ribosomal structure and biogenesis	Biological Process: RNA methylation (GO:0001510);; Molecular Function: structural constituent of ribosome (GO:0003735);; Cellular Component: nucleolus (GO:0005730);; Cellular Component: vacuole (GO:0005773);; Cellular Component: Golgi apparatus (GO:0005794);; Biological Process: translation (GO:0006412);; Cellular Component: plasmodesma (GO:0009506);; Cellular Component: chloroplast (GO:0009507);…	K02868|1e-129|ath:AT4G18730|RPL16B; RPL16B; structural constituent of ribosome	[J]	Translation, ribosomal structure and biogenesis	ribosomal L5P family C-terminus;; Ribosomal protein L5	60S ribosomal protein L11-2 GN=RPL11D OS=Arabidopsis thaliana (Mouse-ear cress) PE=2 SV=2	PREDICTED: 60S ribosomal protein L11-2 isoform X2 [Brassica rapa]
Bra025086	up	--	--	--	--	--	--	Nodulin-like	Protein NUCLEAR FUSION DEFECTIVE 4 {ECO:0000303|PubMed:16698901} OS=Arabidopsis thaliana (Mouse-ear cress) PE=3 SV=1	PREDICTED: uncharacterized protein LOC103827810 [Brassica rapa]
Bra025090	up	[K]	Transcription	Molecular Function: RNA polymerase III activity (GO:0001056);; Molecular Function: DNA binding (GO:0003677);; Cellular Component: DNA-directed RNA polymerase III complex (GO:0005666);; Biological Process: transcription, DNA-templated (GO:0006351);; Cellular Component: chloroplast (GO:0009507);; Biological Process: embryo sac egg cell differentiation (GO:0009560);; Molecular Function: ribonucleosi…	K03021|0.0|ath:AT5G45140|NRPC2; NRPC2; DNA binding / DNA-directed RNA polymerase/ ribonucleoside binding; K03021 DNA-directed RNA polymerase III subunit RPC2 [EC:2.7.7.6]	[K]	Transcription	RNA polymerase Rpb2, domain 6;; RNA polymerase beta subunit;; RNA polymerase Rpb2, domain 7;; RNA polymerase Rpb2, domain 2;; RNA polymerase Rpb2, domain 4;; RNA polymerase Rpb2, domain 3;; RNA polymerase Rpb2, domain 5	DNA-directed RNA polymerase II subunit RPB2 GN=RPB2 OS=Solanum lycopersicum (Tomato) PE=2 SV=1	BnaAnng05440D [Brassica napus]
Bra025033	up	[E]	Amino acid transport and metabolism	Molecular Function: ornithine-oxo-acid transaminase activity (GO:0004587);; Cellular Component: mitochondrial matrix (GO:0005759);; Biological Process: proline biosynthetic process (GO:0006561);; Biological Process: ornithine catabolic process (GO:0006593);; Biological Process: fatty acid beta-oxidation (GO:0006635);; Biological Process: peroxisome organization (GO:0007031);; Molecular Function: …	K00819|0.0|ath:AT5G46180|delta-OAT; ornithine-oxo-acid transaminase (EC:2.6.1.13); K00819 ornithine--oxo-acid transaminase [EC:2.6.1.13]	[E]	Amino acid transport and metabolism	Aminotransferase class-III;; Aminotransferase class I and II	Ornithine aminotransferase, mitochondrial (Precursor) GN=DELTA-OAT OS=Arabidopsis thaliana (Mouse-ear cress) PE=1 SV=1	ornithine aminotransferase, mitochondrial [Brassica rapa]
Bra025101	up	--	--	Cellular Component: chloroplast (GO:0009507);; Molecular Function: transferase activity (GO:0016740);;	--	--	--	Nucleotide-diphospho-sugar transferase	Uncharacterized protein At4g15970 GN=At4g15970 OS=Arabidopsis thaliana (Mouse-ear cress) PE=2 SV=1	PREDICTED: uncharacterized protein At4g15970-like [Brassica rapa]
Bra025095	up	--	--	Biological Process: transition metal ion transport (GO:0000041);; Cellular Component: cytoplasm (GO:0005737);; Biological Process: defense response (GO:0006952);; Biological Process: signal transduction (GO:0007165);; Molecular Function: carbohydrate binding (GO:0030246);;	--	--	--	TIR domain;; TIR domain	Protein PHLOEM PROTEIN 2-LIKE A6 GN=PP2A6 OS=Arabidopsis thaliana (Mouse-ear cress) PE=2 SV=1	PREDICTED: protein PHLOEM PROTEIN 2-LIKE A6 [Brassica rapa]
Bra025052	up	[RTKL]	--	Molecular Function: protein serine/threonine kinase activity (GO:0004674);; Molecular Function: protein binding (GO:0005515);; Molecular Function: ATP binding (GO:0005524);; Cellular Component: plasma membrane (GO:0005886);; Biological Process: protein phosphorylation (GO:0006468);; Biological Process: plant-type cell wall modification (GO:0009827);; Biological Process: pollen tube growth (GO:000…	--	[T]	Signal transduction mechanisms	Protein kinase domain;; Protein tyrosine kinase;; NAF domain;; Kinase-like	CBL-interacting serine/threonine-protein kinase 19 GN=K15I22.1 OS=Arabidopsis thaliana (Mouse-ear cress) PE=2 SV=1	PREDICTED: CBL-interacting serine/threonine-protein kinase 19 [Brassica rapa]
Bra025141	up	--	--	Cellular Component: extracellular region (GO:0005576);; Biological Process: lipid catabolic process (GO:0016042);; Molecular Function: carboxylic ester hydrolase activity (GO:0052689);;	--	--	--	GDSL-like Lipase/Acylhydrolase	GDSL esterase/lipase At2g03980 (Precursor) GN=At2g03980 OS=Arabidopsis thaliana (Mouse-ear cress) PE=2 SV=1	PREDICTED: GDSL esterase/lipase At2g03980-like isoform X1 [Brassica rapa]
Bra025087	up	[DKL]	--	Biological Process: regulation of cyclin-dependent protein serine/threonine kinase activity (GO:0000079);; Biological Process: RNA splicing, via endonucleolytic cleavage and ligation (GO:0000394);; Molecular Function: cyclin-dependent protein serine/threonine kinase activity (GO:0004693);; Cellular Component: nucleus (GO:0005634);; Biological Process: regulation of transcription, DNA-templated (G…	--	[D]	Cell cycle control, cell division, chromosome partitioning	Cyclin, N-terminal domain;; Cyclin, C-terminal domain	Cyclin-T1-5 GN=CYCT1-5 OS=Arabidopsis thaliana (Mouse-ear cress) PE=1 SV=2	PREDICTED: cyclin-T1-5 isoform X1 [Brassica rapa]
Bra025030	up	--	--	Cellular Component: Golgi apparatus (GO:0005794);; Cellular Component: chloroplast (GO:0009507);; Biological Process: pollen tube growth (GO:0009860);; Molecular Function: transferase activity, transferring glycosyl groups (GO:0016757);; Molecular Function: dihydroceramidase activity (GO:0071633);; Cellular Component: pollen tube (GO:0090406);; Biological Process: regulation of stomatal opening (…	--	--	--	Protein of unknown function (DUF616)	--	PREDICTED: uncharacterized protein LOC103827746 isoform X1 [Brassica rapa]
Bra025049	up	[RTKL]	--	Molecular Function: protein serine/threonine kinase activity (GO:0004674);; Molecular Function: ATP binding (GO:0005524);; Biological Process: protein phosphorylation (GO:0006468);; Biological Process: transmembrane receptor protein tyrosine kinase signaling pathway (GO:0007169);; Cellular Component: chloroplast (GO:0009507);; Cellular Component: integral component of membrane (GO:0016021);;	--	--	--	Protein tyrosine kinase;; Protein kinase domain;; Leucine rich repeat N-terminal domain	Probable LRR receptor-like serine/threonine-protein kinase At5g45840 (Precursor) GN=At5g45840 OS=Arabidopsis thaliana (Mouse-ear cress) PE=2 SV=1	PREDICTED: probable LRR receptor-like serine/threonine-protein kinase At5g45840 isoform X2 [Brassica rapa]
Bra025032	up	--	--	Molecular Function: RNA binding (GO:0003723);; Cellular Component: nucleus (GO:0005634);; Cellular Component: cytoplasm (GO:0005737);;	--	[AR]	--	KH domain;; KH domain;; KH domain;; NusA-like KH domain	KH domain-containing protein At4g18375 GN=At4g18375 OS=Arabidopsis thaliana (Mouse-ear cress) PE=2 SV=1	PREDICTED: KH domain-containing protein At4g18375 [Brassica rapa]
Bra025041	up	[RTKL]	--	Molecular Function: peptide receptor activity (GO:0001653);; Molecular Function: transmembrane receptor protein serine/threonine kinase activity (GO:0004675);; Molecular Function: ATP binding (GO:0005524);; Cellular Component: plasma membrane (GO:0005886);; Cellular Component: plasmodesma (GO:0009506);; Biological Process: ethylene biosynthetic process (GO:0009693);; Biological Process: hormone-m…	--	[T]	Signal transduction mechanisms	Protein tyrosine kinase;; Protein kinase domain	Serine/threonine-protein kinase-like protein ACR4 (Precursor) GN=ACR4 OS=Arabidopsis thaliana (Mouse-ear cress) PE=1 SV=1	PREDICTED: serine/threonine-protein kinase-like protein ACR4 [Brassica rapa]
Bra025097	up	--	--	--	--	--	--	FBD;; F-box domain;; Leucine Rich Repeat	Putative F-box/FBD/LRR-repeat protein At5g44950 GN=At5g44950 OS=Arabidopsis thaliana (Mouse-ear cress) PE=3 SV=1	PREDICTED: putative F-box/FBD/LRR-repeat protein At5g44950 [Brassica rapa]
Bra025085	up	[O]	Posttranslational modification, protein turnover, chaperones	Cellular Component: nucleus (GO:0005634);; Molecular Function: zinc ion binding (GO:0008270);;	--	[O]	Posttranslational modification, protein turnover, chaperones	Ring finger domain;; RING-like zinc finger;; RING-H2 zinc finger domain;; Zinc finger, C3HC4 type (RING finger);; Zinc finger, C3HC4 type (RING finger)	E3 ubiquitin-protein ligase RING1-like GN=At3g19950 OS=Arabidopsis thaliana (Mouse-ear cress) PE=1 SV=1	PREDICTED: uncharacterized protein LOC103827808 [Brassica rapa]
Bra025076	up	--	--	Cellular Component: plasma membrane (GO:0005886);; Biological Process: response to bacterium (GO:0009617);; Biological Process: innate immune response (GO:0045087);;	--	--	--	--	Disease resistance RPP13-like protein 4 GN=RPP13L4 OS=Arabidopsis thaliana (Mouse-ear cress) PE=2 SV=2	PREDICTED: uncharacterized protein LOC103827797 [Brassica rapa]
Bra025039	up	--	--	Cellular Component: endoplasmic reticulum (GO:0005783);; Cellular Component: chloroplast (GO:0009507);; Cellular Component: plant-type vacuole membrane (GO:0009705);;	--	--	--	Protein of unknown function (DUF679)	--	PREDICTED: uncharacterized protein LOC103827755 [Brassica rapa]
Bra025081	up	[C]	Energy production and conversion	Molecular Function: alcohol dehydrogenase (NAD) activity (GO:0004022);; Cellular Component: cytoplasm (GO:0005737);; Molecular Function: zinc ion binding (GO:0008270);; Molecular Function: S-(hydroxymethyl)glutathione dehydrogenase activity (GO:0051903);; Biological Process: oxidation-reduction process (GO:0055114);;	K00121|0.0|ath:AT5G42250|alcohol dehydrogenase, putative; K00121 S-(hydroxymethyl)glutathione dehydrogenase / alcohol dehydrogenase [EC:1.1.1.284 1.1.1.1]	[Q]	Secondary metabolites biosynthesis, transport and catabolism	Alcohol dehydrogenase GroES-like domain;; Zinc-binding dehydrogenase	Alcohol dehydrogenase-like 7 GN=At5g42250 OS=Arabidopsis thaliana (Mouse-ear cress) PE=2 SV=1	PREDICTED: alcohol dehydrogenase-like 7 [Brassica rapa]
Bra025079	up	[OU]	--	Molecular Function: serine-type endopeptidase activity (GO:0004252);; Molecular Function: ATP binding (GO:0005524);; Cellular Component: cytosol (GO:0005829);; Biological Process: rRNA processing (GO:0006364);; Biological Process: proteolysis (GO:0006508);; Cellular Component: chloroplast thylakoid membrane (GO:0009535);; Cellular Component: chloroplastic endopeptidase Clp complex (GO:0009840);; …	--	[O]	Posttranslational modification, protein turnover, chaperones	Clp protease	ATP-dependent Clp protease proteolytic subunit 4, chloroplastic (Precursor) GN=MFC19.5 OS=Arabidopsis thaliana (Mouse-ear cress) PE=1 SV=1	PREDICTED: ATP-dependent Clp protease proteolytic subunit 4, chloroplastic [Brassica rapa]
Bra034962	up	--	--	--	--	--	--	--	--	BnaCnng24900D [Brassica napus]
Bra025043	up	[R]	General function prediction only	Molecular Function: translation elongation factor activity (GO:0003746);; Cellular Component: nucleus (GO:0005634);; Biological Process: regulation of transcription, DNA-templated (GO:0006355);; Biological Process: translational elongation (GO:0006414);; Molecular Function: metal ion binding (GO:0046872);;	--	[S]	Function unknown	Transcription elongation factor Elf1 like	Transcription elongation factor 1 homolog GN=At5g46030 OS=Arabidopsis thaliana (Mouse-ear cress) PE=2 SV=1	PREDICTED: transcription elongation factor 1 homolog [Brassica rapa]
Bra025082	up	[S]	Function unknown	--	--	--	--	--	Glycine-rich protein A3 OS=Daucus carota (Wild carrot) PE=2 SV=1	PREDICTED: glycine-rich protein A3-like [Brassica rapa]
Bra025042	up	--	--	Biological Process: microtubule cytoskeleton organization (GO:0000226);; Biological Process: cytokinesis by cell plate formation (GO:0000911);; Molecular Function: GTPase activity (GO:0003924);; Molecular Function: GTP binding (GO:0005525);; Cellular Component: nucleolus (GO:0005730);; Biological Process: immune response (GO:0006955);; Biological Process: metabolic process (GO:0008152);; Cellular…	--	[R]	General function prediction only	Guanylate-binding protein, N-terminal domain;; Guanylate-binding protein, C-terminal domain	Putative nuclear matrix constituent protein 1-like protein GN=At5g65770 OS=Arabidopsis thaliana (Mouse-ear cress) PE=2 SV=1	PREDICTED: interferon-induced guanylate-binding protein 2-like [Brassica rapa]
Bra025133	up	--	--	Cellular Component: mitochondrion (GO:0005739);; Cellular Component: vacuolar membrane (GO:0005774);; Cellular Component: plasma membrane (GO:0005886);; Cellular Component: chloroplast envelope (GO:0009941);; Biological Process: cellular process (GO:0009987);; Biological Process: protein transport (GO:0015031);; Cellular Component: integral component of membrane (GO:0016021);; Biological Process:…	--	--	--	SAM domain (Sterile alpha motif)	--	PREDICTED: uncharacterized protein LOC103875386 [Brassica rapa]
Bra025060	up	[R]	General function prediction only	Molecular Function: GTPase activity (GO:0003924);; Molecular Function: GTP binding (GO:0005525);; Cellular Component: nucleus (GO:0005634);; Cellular Component: vacuole (GO:0005773);; Cellular Component: cytosol (GO:0005829);; Cellular Component: plasma membrane (GO:0005886);; Biological Process: intracellular protein transport (GO:0006886);; Biological Process: nucleocytoplasmic transport (GO:00…	K07976|1e-145|ath:AT5G45750|AtRABA1c (Arabidopsis Rab GTPase homolog A1c); GTP binding; K07976 Rab family, other	[U]	Intracellular trafficking, secretion, and vesicular transport	Ras family;; Ras of Complex, Roc, domain of DAPkinase;; ADP-ribosylation factor family;; 50S ribosome-binding GTPase	Ras-related protein RABA1c GN=RABA1C OS=Arabidopsis thaliana (Mouse-ear cress) PE=2 SV=1	PREDICTED: ras-related protein RABA1c [Brassica rapa]
Bra034963	up	--	--	--	--	--	--	--	--	BnaCnng29040D [Brassica napus]
Bra025035	up	[J]	Translation, ribosomal structure and biogenesis	Biological Process: RNA splicing, via endonucleolytic cleavage and ligation (GO:0000394);; Molecular Function: structural constituent of ribosome (GO:0003735);; Cellular Component: mitochondrion (GO:0005739);; Biological Process: DNA-templated transcription, elongation (GO:0006354);; Biological Process: translation (GO:0006412);; Biological Process: methionine biosynthetic process (GO:0009086);; …	K02874|1e-106|ath:AT5G46160|ribosomal protein L14 family protein / huellenlos paralog (HLP); K02874 large subunit ribosomal protein L14	[J]	Translation, ribosomal structure and biogenesis	Ribosomal protein L14p/L23e	50S ribosomal protein HLP, mitochondrial (Precursor) GN=HLP OS=Arabidopsis thaliana (Mouse-ear cress) PE=2 SV=1	PREDICTED: 50S ribosomal protein HLP, mitochondrial isoform X1 [Brassica rapa]
Bra025089	up	--	--	Biological Process: nuclear-transcribed mRNA catabolic process (GO:0000956);; Molecular Function: GTPase activity (GO:0003924);; Molecular Function: GTP binding (GO:0005525);; Cellular Component: nucleus (GO:0005634);; Cellular Component: endoplasmic reticulum membrane (GO:0005789);; Biological Process: fatty acid beta-oxidation (GO:0006635);; Biological Process: vernalization response (GO:001004…	--	[R]	General function prediction only	Root hair defective 3 GTP-binding protein (RHD3);; 50S ribosome-binding GTPase	Protein ROOT HAIR DEFECTIVE 3 homolog 2 {ECO:0000255|HAMAP-Rule:MF_03109} GN=At5g45160 OS=Arabidopsis thaliana (Mouse-ear cress) PE=2 SV=1	PREDICTED: protein ROOT HAIR DEFECTIVE 3 homolog 2 [Brassica rapa]
Bra025083	up	[Q]	Secondary metabolites biosynthesis, transport and catabolism	Molecular Function: iron ion binding (GO:0005506);; Cellular Component: extracellular region (GO:0005576);; Molecular Function: electron carrier activity (GO:0009055);; Biological Process: response to water deprivation (GO:0009414);; Biological Process: response to red or far red light (GO:0009639);; Biological Process: response to chitin (GO:0010200);; Molecular Function: (+)-abscisic acid 8'-hy…	K09843|0.0|ath:AT4G19230|CYP707A1; (+)-abscisic acid 8'-hydroxylase/ oxygen binding (EC:1.14.13.93); K09843 (+)-abscisic acid 8'-hydroxylase [EC:1.14.13.93]	[QI]	--	Cytochrome P450	Abscisic acid 8&apos;-hydroxylase 3 GN=CYP707A3 OS=Arabidopsis thaliana (Mouse-ear cress) PE=1 SV=1	PREDICTED: abscisic acid 8&apos;-hydroxylase 3-like [Brassica rapa]
Bra025157	up	--	--	Molecular Function: aspartic-type endopeptidase activity (GO:0004190);; Cellular Component: extracellular region (GO:0005576);; Biological Process: proteolysis (GO:0006508);;	--	[O]	Posttranslational modification, protein turnover, chaperones	Xylanase inhibitor C-terminal;; Xylanase inhibitor N-terminal;; Eukaryotic aspartyl protease	Aspartic proteinase nepenthesin-1 (Precursor) GN=nep1 OS=Nepenthes gracilis (Slender pitcher plant) PE=1 SV=1	BnaA06g33440D [Brassica napus]
Bra025148	up	--	--	Cellular Component: nucleus (GO:0005634);;	--	--	--	--	--	PREDICTED: uncharacterized protein LOC103875368 [Brassica rapa]
Bra025069	up	--	--	Cellular Component: nucleus (GO:0005634);; Biological Process: DNA repair (GO:0006281);; Biological Process: regulation of transcription, DNA-templated (GO:0006355);; Cellular Component: chloroplast (GO:0009507);; Biological Process: flower development (GO:0009908);; Biological Process: vegetative to reproductive phase transition of meristem (GO:0010228);; Biological Process: cell differentiation…	K11341|1e-180|ath:AT5G45600|GAS41; GAS41; protein binding; K11341 YEATS domain-containing protein 4	[K]	Transcription	YEATS family	Transcription initiation factor TFIID subunit 14b GN=K2N11.8 OS=Arabidopsis thaliana (Mouse-ear cress) PE=1 SV=1	PREDICTED: transcription initiation factor TFIID subunit 14b isoform X1 [Brassica rapa]
Bra025150	up	[P]	Inorganic ion transport and metabolism	Molecular Function: magnesium ion binding (GO:0000287);; Molecular Function: phospholipid-translocating ATPase activity (GO:0004012);; Molecular Function: ATP binding (GO:0005524);; Cellular Component: plasma membrane (GO:0005886);; Biological Process: metabolic process (GO:0008152);; Molecular Function: ATPase activity, coupled to transmembrane movement of ions, phosphorylative mechanism (GO:001…	K01530|0.0|ath:AT3G25610|haloacid dehalogenase-like hydrolase family protein; K01530 phospholipid-translocating ATPase [EC:3.6.3.1]	[R]	General function prediction only	Phospholipid-translocating P-type ATPase C-terminal;; Phospholipid-translocating ATPase N-terminal;; haloacid dehalogenase-like hydrolase;; Cation transport ATPase (P-type);; E1-E2 ATPase	Phospholipid-transporting ATPase 10 GN=ALA10 OS=Arabidopsis thaliana (Mouse-ear cress) PE=3 SV=1	PREDICTED: phospholipid-transporting ATPase 10 [Brassica rapa]
Bra034960	up	--	--	Molecular Function: enzyme inhibitor activity (GO:0004857);; Cellular Component: extracellular region (GO:0005576);; Cellular Component: plant-type cell wall (GO:0009505);; Biological Process: proline transport (GO:0015824);; Molecular Function: pectinesterase activity (GO:0030599);; Biological Process: cell wall modification (GO:0042545);; Biological Process: negative regulation of catalytic act…	K01051|0.0|ath:AT3G43270|pectinesterase family protein (EC:3.1.1.11); K01051 pectinesterase [EC:3.1.1.11]	--	--	Pectinesterase;; Plant invertase/pectin methylesterase inhibitor	Pectinesterase 32 (Precursor) GN=F7K15.120 OS=Arabidopsis thaliana (Mouse-ear cress) PE=2 SV=1	PREDICTED: probable pectinesterase/pectinesterase inhibitor 32 isoform X1 [Brassica rapa]
Bra025044	up	--	--	Cellular Component: nucleus (GO:0005634);; Cellular Component: cytosol (GO:0005829);;	--	[R]	General function prediction only	Casein kinase substrate phosphoprotein PP28	DEAD-box ATP-dependent RNA helicase 42 GN=F9H16.10 OS=Arabidopsis thaliana (Mouse-ear cress) PE=1 SV=2	PREDICTED: 28 kDa heat- and acid-stable phosphoprotein-like [Brassica rapa]
Bra025143	up	--	--	--	--	--	--	--	Defensin-like protein 293 (Precursor) GN=At2g04925 OS=Arabidopsis thaliana (Mouse-ear cress) PE=3 SV=1	BnaA06g33580D [Brassica napus]
Bra025071	up	--	--	Molecular Function: DNA binding (GO:0003677);; Molecular Function: chromatin binding (GO:0003682);; Molecular Function: transcription factor activity, sequence-specific DNA binding (GO:0003700);; Cellular Component: nucleus (GO:0005634);; Biological Process: regulation of transcription, DNA-templated (GO:0006355);;	--	--	--	MYB-CC type transfactor, LHEQLE motif;; Myb-like DNA-binding domain	Myb family transcription factor APL GN=APL OS=Arabidopsis thaliana (Mouse-ear cress) PE=2 SV=2	PREDICTED: myb family transcription factor APL [Brassica rapa]
Bra034959	up	--	--	--	--	--	--	--	--	BnaA06g20100D [Brassica napus]
Bra025137	up	--	--	Cellular Component: plasma membrane (GO:0005886);;	--	--	--	--	--	PREDICTED: uncharacterized protein LOC103875382 [Brassica rapa]
Bra025045	up	[R]	General function prediction only	Molecular Function: protein binding (GO:0005515);; Molecular Function: GTP binding (GO:0005525);; Cellular Component: nucleus (GO:0005634);; Cellular Component: cytoplasm (GO:0005737);; Cellular Component: plasma membrane (GO:0005886);; Biological Process: actin filament organization (GO:0007015);; Biological Process: small GTPase mediated signal transduction (GO:0007264);; Biological Process: pl…	K07975|1e-142|ath:AT5G45970|ARAC2; ARAC2 (ARABIDOPSIS RAC-LIKE 2); GTP binding; K07975 Rho family, other	[R]	General function prediction only	Ras family;; Ras of Complex, Roc, domain of DAPkinase	Rac-like GTP-binding protein ARAC2 (Precursor) GN=MCL19.1 OS=Arabidopsis thaliana (Mouse-ear cress) PE=1 SV=1	PREDICTED: rac-like GTP-binding protein ARAC2 [Brassica rapa]
Bra025155	up	--	--	Cellular Component: chloroplast envelope (GO:0009941);; Cellular Component: membrane (GO:0016020);;	--	--	--	--	--	hypothetical protein EUTSA_v10003928mg [Eutrema salsugineum]
Bra025130	up	--	--	Cellular Component: chloroplast (GO:0009507);; Biological Process: embryo development ending in seed dormancy (GO:0009793);; Biological Process: pollen exine formation (GO:0010584);;	--	--	--	Late embryogenesis abundant protein	Protein COLD-REGULATED 15B, chloroplastic {ECO:0000303|PubMed:8260628} (Precursor) OS=Arabidopsis thaliana (Mouse-ear cress) PE=1 SV=1	PREDICTED: embryonic protein DC-8 isoform X2 [Brassica rapa]
Bra025139	up	--	--	Cellular Component: mitochondrion (GO:0005739);; Biological Process: RNA modification (GO:0009451);;	--	[R]	General function prediction only	PPR repeat family;; PPR repeat;; PPR repeat;; DYW family of nucleic acid deaminases;; Pentatricopeptide repeat domain;; Pentacotripeptide-repeat region of PROPR;; Tetratricopeptide repeat;; Tetratricopeptide repeat	Pentatricopeptide repeat-containing protein At2g03880, mitochondrial (Precursor) GN=PCMP-H44 OS=Arabidopsis thaliana (Mouse-ear cress) PE=2 SV=1	PREDICTED: pentatricopeptide repeat-containing protein At2g03880, mitochondrial [Brassica rapa]
Bra034961	up	--	--	--	--	--	--	--	--	BnaC08g05720D [Brassica napus]
Bra025034	up	--	--	Cellular Component: nucleus (GO:0005634);; Biological Process: heat acclimation (GO:0010286);;	--	--	--	F-box-like	F-box protein At5g46170 GN=At5g46170 OS=Arabidopsis thaliana (Mouse-ear cress) PE=2 SV=1	PREDICTED: F-box protein At5g46170 [Brassica rapa]
Bra025055	up	[F]	Nucleotide transport and metabolism	Molecular Function: 3'-5'-exoribonuclease activity (GO:0000175);; Cellular Component: exosome (RNase complex) (GO:0000178);; Molecular Function: RNA binding (GO:0003723);; Molecular Function: ribonucleoside-diphosphate reductase activity, thioredoxin disulfide as acceptor (GO:0004748);; Molecular Function: ATP binding (GO:0005524);; Cellular Component: mitochondrion (GO:0005739);; Cellular Compon…	K10807|0.0|ath:AT2G21790|RNR1; RNR1 (RIBONUCLEOTIDE REDUCTASE 1); ATP binding / protein binding / ribonucleoside-diphosphate reductase (EC:1.17.4.1); K10807 ribonucleoside-diphosphate reductase subunit M1 [EC:1.17.4.1]	[F]	Nucleotide transport and metabolism	Ribonucleotide reductase, barrel domain;; Ribonucleotide reductase, all-alpha domain;; ATP cone domain	Ribonucleoside-diphosphate reductase large subunit {ECO:0000303|PubMed:10542051} OS=Arabidopsis thaliana (Mouse-ear cress) PE=1 SV=1	PREDICTED: ribonucleoside-diphosphate reductase large subunit [Brassica rapa]
Bra025036	up	--	--	--	--	--	--	--	--	BnaA06g36170D [Brassica napus]
Bra025093	up	--	--	Molecular Function: protein binding (GO:0005515);; Cellular Component: nucleus (GO:0005634);; Biological Process: protein targeting to membrane (GO:0006612);; Biological Process: response to xenobiotic stimulus (GO:0009410);; Biological Process: salicylic acid biosynthetic process (GO:0009697);; Biological Process: defense response to bacterium, incompatible interaction (GO:0009816);; Biological …	K14508|0.0|ath:AT5G45110|NPR3; NPR3 (NPR1-LIKE PROTEIN 3); protein binding	[R]	General function prediction only	NPR1/NIM1 like defence protein C terminal;; Domain of unknown function (DUF3420);; BTB/POZ domain	Regulatory protein NPR3 GN=NPR3 OS=Arabidopsis thaliana (Mouse-ear cress) PE=1 SV=1	BnaAnng05410D [Brassica napus]
Bra025134	up	[R]	General function prediction only	Molecular Function: binding (GO:0005488);;	--	[O]	Posttranslational modification, protein turnover, chaperones	Zinc finger C-x8-C-x5-C-x3-H type (and similar);; Torus domain;; Zinc-finger containing family	E3 ubiquitin-protein ligase makorin GN=MKRN OS=Arabidopsis thaliana (Mouse-ear cress) PE=2 SV=1	hypothetical protein ARALYDRAFT_337099 [Arabidopsis lyrata subsp. lyrata]
Bra025098	up	--	--	Biological Process: glucose catabolic process (GO:0006007);; Cellular Component: chloroplast (GO:0009507);;	--	--	--	--	Vegetative cell wall protein gp1 (Precursor) GN=GP1 OS=Chlamydomonas reinhardtii (Chlamydomonas smithii) PE=1 SV=1	PREDICTED: uncharacterized protein LOC103827822 [Brassica rapa]
Bra025057	up	--	--	Cellular Component: cytoplasm (GO:0005737);; Biological Process: signal transduction (GO:0007165);;	--	--	--	TIR domain;; TIR domain	TMV resistance protein N GN=N OS=Nicotiana glutinosa (Tobacco) PE=1 SV=1	PREDICTED: toll/interleukin-1 receptor-like protein [Brassica rapa]
Bra025084	up	--	--	Cellular Component: chloroplast (GO:0009507);;	--	--	--	--	--	BnaAnng05510D [Brassica napus]
Bra025080	up	--	--	Cellular Component: cytoplasm (GO:0005737);; Biological Process: protein ubiquitination (GO:0016567);;	--	--	--	F-box-like;; F-box domain	F-box protein SKIP31 GN=SKIP31 OS=Arabidopsis thaliana (Mouse-ear cress) PE=1 SV=1	PREDICTED: F-box protein SKIP31-like isoform X1 [Brassica rapa]
Bra025100	up	--	--	Cellular Component: chloroplast (GO:0009507);; Molecular Function: transferase activity (GO:0016740);;	--	--	--	Nucleotide-diphospho-sugar transferase	Uncharacterized protein At4g15970 GN=At4g15970 OS=Arabidopsis thaliana (Mouse-ear cress) PE=2 SV=1	BnaAnng05340D [Brassica napus]
Bra025078	up	--	--	Molecular Function: DNA binding (GO:0003677);; Molecular Function: chromatin binding (GO:0003682);; Molecular Function: transcription factor activity, sequence-specific DNA binding (GO:0003700);; Cellular Component: nucleus (GO:0005634);; Cellular Component: endoplasmic reticulum (GO:0005783);; Cellular Component: plasma membrane (GO:0005886);; Biological Process: root hair elongation (GO:0048767…	--	[O]	Posttranslational modification, protein turnover, chaperones	Myb-like DNA-binding domain	--	PREDICTED: dnaJ homolog subfamily C member 2-like [Brassica rapa]
Bra025059	up	--	--	Cellular Component: extracellular region (GO:0005576);; Molecular Function: transferase activity, transferring glycosyl groups (GO:0016757);;	--	--	--	--	TPD1 protein homolog 1 {ECO:0000305} (Precursor) OS=Arabidopsis thaliana (Mouse-ear cress) PE=2 SV=1	PREDICTED: uncharacterized protein LOC103827777 [Brassica rapa]
Bra025073	up	--	--	Cellular Component: plasma membrane (GO:0005886);;	--	--	--	Domain of unknown function (DUF4220);; Protein of unknown function, DUF594	--	PREDICTED: uncharacterized protein LOC103827792 [Brassica rapa]
Bra025144	up	--	--	Molecular Function: transcription factor activity, sequence-specific DNA binding (GO:0003700);; Cellular Component: nucleus (GO:0005634);; Biological Process: regulation of transcription, DNA-templated (GO:0006355);; Molecular Function: protein homodimerization activity (GO:0042803);; Molecular Function: sequence-specific DNA binding (GO:0043565);; Molecular Function: protein heterodimerization a…	--	--	--	bZIP transcription factor;; Basic region leucine zipper	Basic leucine zipper 43 {ECO:0000303|PubMed:11906833} GN=At5g38800 OS=Arabidopsis thaliana (Mouse-ear cress) PE=1 SV=1	PREDICTED: ABSCISIC ACID-INSENSITIVE 5-like protein 7 [Brassica rapa]
Bra025047	up	--	--	Cellular Component: extracellular space (GO:0005615);;	--	--	--	Pollen proteins Ole e I like	Pollen-specific protein-like At4g18596 (Precursor) GN=At4g18596 OS=Arabidopsis thaliana (Mouse-ear cress) PE=2 SV=1	PREDICTED: pollen-specific protein-like At4g18596 [Brassica rapa]
Bra025054	up	--	--	Biological Process: metabolic process (GO:0008152);; Cellular Component: chloroplast (GO:0009507);; Molecular Function: hydrolase activity (GO:0016787);;	--	--	--	Plant organelle RNA recognition domain	Protein ROOT PRIMORDIUM DEFECTIVE 1 GN=RPD1 OS=Arabidopsis thaliana (Mouse-ear cress) PE=1 SV=1	PREDICTED: protein ROOT PRIMORDIUM DEFECTIVE 1 [Brassica rapa]
Bra025088	up	--	--	Cellular Component: chloroplast stroma (GO:0009570);; Biological Process: photosynthesis (GO:0015979);; Molecular Function: hydrolase activity (GO:0016787);;	--	--	--	--	Haloacid dehalogenase-like hydrolase domain-containing protein At3g48420 (Precursor) GN=At3g48420 OS=Arabidopsis thaliana (Mouse-ear cress) PE=1 SV=1	PREDICTED: haloacid dehalogenase-like hydrolase domain-containing protein At3g48420 [Brassica rapa]
Bra025072	up	--	--	Cellular Component: mitochondrion (GO:0005739);; Biological Process: biological_process (GO:0044699);;	--	--	--	Domain of unknown function (DUF4220);; Protein of unknown function, DUF594	--	PREDICTED: uncharacterized protein LOC103827791 [Brassica rapa]
Bra025129	up	[O]	Posttranslational modification, protein turnover, chaperones	Biological Process: metabolic process (GO:0008152);; Cellular Component: chloroplast (GO:0009507);; Molecular Function: amino acid binding (GO:0016597);; Molecular Function: nucleotidyltransferase activity (GO:0016779);;	--	--	--	ACT domain;; ACT domain;; ACT domain	ACT domain-containing protein ACR5 {ECO:0000305} OS=Arabidopsis thaliana (Mouse-ear cress) PE=2 SV=2	PREDICTED: uncharacterized protein LOC103875388 [Brassica rapa]
Bra025050	up	--	--	Biological Process: transcription, DNA-templated (GO:0006351);; Biological Process: abscisic acid-activated signaling pathway (GO:0009738);; Biological Process: sugar mediated signaling pathway (GO:0010182);; Cellular Component: periplasmic space (GO:0042597);; Molecular Function: sequence-specific DNA binding (GO:0043565);; Biological Process: regulation of seed dormancy process (GO:2000033);;	--	--	--	Seed dormancy control	TGACG-sequence-specific DNA-binding protein TGA-2.1 GN=TGA21 OS=Nicotiana tabacum (Common tobacco) PE=1 SV=1	PREDICTED: transcription factor HBP-1b(c38) [Brassica rapa]
Bra025038	up	--	--	Cellular Component: mitochondrion (GO:0005739);;	--	[R]	General function prediction only	PPR repeat family;; PPR repeat;; PPR repeat;; Pentatricopeptide repeat domain;; Pentacotripeptide-repeat region of PROPR;; Mitochondrial ATPase expression	Pentatricopeptide repeat-containing protein At5g46100 GN=At5g46100 OS=Arabidopsis thaliana (Mouse-ear cress) PE=2 SV=1	PREDICTED: pentatricopeptide repeat-containing protein At5g46100 [Brassica rapa]
Bra025031	up	[O]	Posttranslational modification, protein turnover, chaperones	Biological Process: protein polyubiquitination (GO:0000209);; Biological Process: mitotic cell cycle (GO:0000278);; Cellular Component: nucleus (GO:0005634);; Cellular Component: cytosol (GO:0005829);; Biological Process: DNA repair (GO:0006281);; Biological Process: RNA processing (GO:0006396);; Biological Process: ubiquitin-dependent protein catabolic process (GO:0006511);; Biological Process: …	K10609|0.0|ath:AT5G46210|CUL4; CUL4 (CULLIN4); protein binding / ubiquitin-protein ligase; K10609 cullin 4	[D]	Cell cycle control, cell division, chromosome partitioning	Cullin family;; Cullin protein neddylation domain	Cullin-4 GN=CUL4 OS=Arabidopsis thaliana (Mouse-ear cress) PE=1 SV=1	PREDICTED: cullin-4-like [Brassica rapa]
Bra025146	up	--	--	Molecular Function: nucleotide binding (GO:0000166);;	--	--	--	--	--	PREDICTED: uncharacterized protein LOC103875425, partial [Brassica rapa]
Bra025099	up	[M]	Cell wall/membrane/envelope biogenesis	Molecular Function: polygalacturonase activity (GO:0004650);; Cellular Component: extracellular region (GO:0005576);; Biological Process: carbohydrate metabolic process (GO:0005975);; Biological Process: cell wall organization (GO:0071555);;	--	--	--	Glycosyl hydrolases family 28	Probable polygalacturonase At3g15720 (Precursor) GN=At3g15720 OS=Arabidopsis thaliana (Mouse-ear cress) PE=1 SV=1	BnaAnng05350D [Brassica napus]
Bra025053	up	--	--	Molecular Function: peptide receptor activity (GO:0001653);; Molecular Function: transmembrane receptor protein serine/threonine kinase activity (GO:0004675);; Molecular Function: ATP binding (GO:0005524);; Cellular Component: plasma membrane (GO:0005886);; Biological Process: transmembrane receptor protein tyrosine kinase signaling pathway (GO:0007169);; Cellular Component: plasmodesma (GO:00095…	--	--	--	Protein tyrosine kinase;; Leucine rich repeat;; Protein kinase domain;; Leucine Rich repeats (2 copies);; Leucine Rich Repeat	Probable LRR receptor-like serine/threonine-protein kinase At2g24230 (Precursor) GN=At2g24230 OS=Arabidopsis thaliana (Mouse-ear cress) PE=2 SV=1	PREDICTED: probable LRR receptor-like serine/threonine-protein kinase At2g24230 [Brassica rapa]
Bra025142	up	[O]	Posttranslational modification, protein turnover, chaperones	Molecular Function: ATP binding (GO:0005524);; Cellular Component: mitochondrion (GO:0005739);; Cellular Component: vacuolar membrane (GO:0005774);; Cellular Component: cytosol (GO:0005829);; Biological Process: protein folding (GO:0006457);; Biological Process: response to heat (GO:0009408);; Biological Process: response to water deprivation (GO:0009414);; Cellular Component: chloroplast stroma …	K09487|0.0|ath:AT2G04030|CR88; CR88; ATP binding	[O]	Posttranslational modification, protein turnover, chaperones	Hsp90 protein;; Histidine kinase-, DNA gyrase B-, and HSP90-like ATPase;; Histidine kinase-, DNA gyrase B-, and HSP90-like ATPase	Heat shock protein 83 GN=HSP83A OS=Ipomoea nil (Japanese morning glory) PE=2 SV=1	PREDICTED: heat shock protein 90-1-like [Brassica rapa]
Bra025056	up	[RTKL]	--	Molecular Function: peptide receptor activity (GO:0001653);; Molecular Function: transmembrane receptor protein serine/threonine kinase activity (GO:0004675);; Molecular Function: ATP binding (GO:0005524);; Cellular Component: mitochondrion (GO:0005739);; Cellular Component: plasma membrane (GO:0005886);; Biological Process: transmembrane receptor protein tyrosine kinase signaling pathway (GO:000…	--	--	--	Protein tyrosine kinase;; Protein kinase domain;; Leucine rich repeat;; Leucine Rich repeats (2 copies);; Leucine rich repeat N-terminal domain;; Leucine Rich Repeat	Probable LRR receptor-like serine/threonine-protein kinase At5g45780 (Precursor) GN=At5g45780 OS=Arabidopsis thaliana (Mouse-ear cress) PE=2 SV=1	PREDICTED: probable LRR receptor-like serine/threonine-protein kinase At5g45780 isoform X1 [Brassica rapa]
Bra025065	up	--	--	Cellular Component: chloroplast (GO:0009507);; Molecular Function: transferase activity (GO:0016740);;	--	--	--	--	--	PREDICTED: uncharacterized protein LOC103827784 isoform X1 [Brassica rapa]
Bra025151	up	--	--	Molecular Function: calcium ion binding (GO:0005509);; Cellular Component: mitochondrion (GO:0005739);; Cellular Component: vacuole (GO:0005773);; Cellular Component: endoplasmic reticulum (GO:0005783);; Cellular Component: Golgi apparatus (GO:0005794);; Biological Process: protein folding (GO:0006457);; Biological Process: response to heat (GO:0009408);; Cellular Component: chloroplast (GO:00095…	K08057|3e-30|ath:AT1G09210|calreticulin 2 (CRT2); K08057 calreticulin	[O]	Posttranslational modification, protein turnover, chaperones	Calreticulin family	Calreticulin-2 (Precursor) GN=T12M4.8 OS=Arabidopsis thaliana (Mouse-ear cress) PE=1 SV=3	BnaA06g33500D [Brassica napus]
Bra025046	up	--	--	Cellular Component: extracellular region (GO:0005576);; Biological Process: proteolysis (GO:0006508);; Molecular Function: cysteine-type peptidase activity (GO:0008234);; Biological Process: response to ethylene (GO:0009723);; Biological Process: response to auxin (GO:0009733);; Biological Process: response to cytokinin (GO:0009735);; Biological Process: response to sucrose (GO:0009744);; Biologi…	--	[O]	Posttranslational modification, protein turnover, chaperones	Papain family cysteine protease;; Cathepsin propeptide inhibitor domain (I29)	Senescence-specific cysteine protease SAG12 {ECO:0000305} (Precursor) OS=Arabidopsis thaliana (Mouse-ear cress) PE=1 SV=1	PREDICTED: ervatamin-B-like [Brassica rapa]
Bra025066	up	--	--	Cellular Component: nucleus (GO:0005634);; Cellular Component: cytosol (GO:0005829);; Biological Process: gluconeogenesis (GO:0006094);; Biological Process: glycolytic process (GO:0006096);; Biological Process: cytoskeleton organization (GO:0007010);; Cellular Component: proteasome regulatory particle, lid subcomplex (GO:0008541);; Biological Process: response to salt stress (GO:0009651);; Biolog…	K03039|0.0|ath:AT5G45620|26S proteasome regulatory subunit, putative (RPN9); K03039 26S proteasome regulatory subunit N9	[O]	Posttranslational modification, protein turnover, chaperones	PCI domain	26S proteasome non-ATPase regulatory subunit 13 homolog A GN=RPN9A OS=Arabidopsis thaliana (Mouse-ear cress) PE=1 SV=1	PREDICTED: 26S proteasome non-ATPase regulatory subunit 13 homolog A [Brassica rapa]
Bra025040	up	--	--	Cellular Component: endoplasmic reticulum (GO:0005783);; Cellular Component: chloroplast (GO:0009507);; Cellular Component: plant-type vacuole membrane (GO:0009705);;	--	--	--	Protein of unknown function (DUF679)	--	PREDICTED: uncharacterized protein LOC103827757 [Brassica rapa]
Bra025061	up	[L]	Replication, recombination and repair	Molecular Function: DNA clamp loader activity (GO:0003689);; Molecular Function: DNA-directed DNA polymerase activity (GO:0003887);; Molecular Function: ATP binding (GO:0005524);; Cellular Component: nucleus (GO:0005634);; Cellular Component: DNA replication factor C complex (GO:0005663);; Cellular Component: mitochondrion (GO:0005739);; Biological Process: DNA-dependent DNA replication (GO:00062…	--	[L]	Replication, recombination and repair	DNA polymerase III, delta subunit;; ATPase family associated with various cellular activities (AAA);; DNA polymerase III subunits gamma and tau domain III;; Holliday junction DNA helicase ruvB N-terminus	Protein STICHEL-like 4 GN=At5g45720 OS=Arabidopsis thaliana (Mouse-ear cress) PE=2 SV=1	PREDICTED: LOW QUALITY PROTEIN: protein STICHEL-like 4 [Brassica rapa]
Bra025132	up	--	--	Cellular Component: Golgi membrane (GO:0000139);; Molecular Function: nucleotide-sugar transmembrane transporter activity (GO:0005338);; Molecular Function: sugar:proton symporter activity (GO:0005351);; Biological Process: carbohydrate transport (GO:0008643);; Cellular Component: chloroplast (GO:0009507);; Molecular Function: sialic acid transmembrane transporter activity (GO:0015136);; Biologic…	--	[G]	Carbohydrate transport and metabolism	--	CMP-sialic acid transporter 3 GN=UTR6 OS=Arabidopsis thaliana (Mouse-ear cress) PE=2 SV=1	BnaA03g54300D [Brassica napus]
Bra025152	up	[V]	Defense mechanisms	Molecular Function: ATP binding (GO:0005524);; Cellular Component: nucleus (GO:0005634);; Biological Process: transport (GO:0006810);; Biological Process: metabolic process (GO:0008152);; Cellular Component: chloroplast (GO:0009507);; Cellular Component: integral component of membrane (GO:0016021);; Molecular Function: ATPase activity, coupled to transmembrane movement of substances (GO:0042626);;	--	[Q]	Secondary metabolites biosynthesis, transport and catabolism	ABC transporter	ABC transporter G family member 21 GN=T5M7.6 OS=Arabidopsis thaliana (Mouse-ear cress) PE=2 SV=2	PREDICTED: ABC transporter G family member 21 [Brassica rapa]
Bra025140	up	--	--	Molecular Function: 1-phosphatidylinositol 4-kinase activity (GO:0004430);; Molecular Function: ATP binding (GO:0005524);; Biological Process: protein autophosphorylation (GO:0046777);; Biological Process: phosphatidylinositol phosphorylation (GO:0046854);;	--	[T]	Signal transduction mechanisms	Phosphatidylinositol 3- and 4-kinase	Phosphatidylinositol 4-kinase gamma 7 GN=At2g03890 OS=Arabidopsis thaliana (Mouse-ear cress) PE=1 SV=2	PREDICTED: phosphatidylinositol 4-kinase gamma 7 [Brassica rapa]
Bra025147	up	[I]	Lipid transport and metabolism	Molecular Function: diacylglycerol cholinephosphotransferase activity (GO:0004142);; Molecular Function: ethanolaminephosphotransferase activity (GO:0004307);; Cellular Component: Golgi apparatus (GO:0005794);; Biological Process: phosphatidylethanolamine biosynthetic process (GO:0006646);; Biological Process: CDP-choline pathway (GO:0006657);; Cellular Component: integral component of membrane (…	K00993|0.0|ath:AT1G13560|AAPT1; AAPT1 (AMINOALCOHOLPHOSPHOTRANSFERASE 1); phosphatidyltransferase/ phosphotransferase, for other substituted phosphate groups (EC:2.7.8.1); K00993 ethanolaminephosphotransferase [EC:2.7.8.1]	[I]	Lipid transport and metabolism	CDP-alcohol phosphatidyltransferase	Choline/ethanolaminephosphotransferase 2 GN=AAPT2 OS=Arabidopsis thaliana (Mouse-ear cress) PE=1 SV=1	BnaA06g33540D [Brassica napus]
