# Supplementary material for: Mapping of Genetic Locus for Leaf Trichome Formation in Chinese Cabbage Based on Bulked Segregant Analysis
Source: Plants (Basel). 2021 Apr 14;10(4):771. doi: 10.3390/plants10040771 (PMC8070908; doi:10.3390/plants10040771)
Supplement: Supplementary file 1 [file plants-10-00771-s001.zip › Table S2. Indel-select region gene annotation .xlsx]

## Sheet: select_region_gene.annotation
Table S2 Indel-select region gene annotation
gene_name	info	COG_class	COG_class_annotation	GO_annotation	KEGG_annotation	KOG_class	KOG_class_annotation	Pfam_annotation	Swissprot_annotation	nr_annotation
Bra035008	up	--	--	Cellular Component: mitochondrion (GO:0005739);; Cellular Component: vacuolar membrane (GO:0005774);; Cellular Component: endoplasmic reticulum (GO:0005783);; Cellular Component: Golgi apparatus (GO:0005794);; Cellular Component: plasma membrane (GO:0005886);; Biological Process: N-terminal protein myristoylation (GO:0006499);; Cellular Component: plasmodesma (GO:0009506);; Biological Process: ph…	--	[E]	Amino acid transport and metabolism	Nicastrin;; Peptidase family M28	--	PREDICTED: nicalin-1-like [Brassica rapa]
Bra002083	up	--	--	Biological Process: regulation of transcription, DNA-templated (GO:0006355);; Biological Process: circadian rhythm (GO:0007623);; Biological Process: response to salt stress (GO:0009651);; Biological Process: response to ethylene (GO:0009723);; Biological Process: response to auxin (GO:0009733);; Biological Process: response to abscisic acid (GO:0009737);; Biological Process: response to gibberel…	--	[R]	General function prediction only	Late exocytosis, associated with Golgi transport	CSC1-like protein At4g15430 GN=At4g15430 OS=Arabidopsis thaliana (Mouse-ear cress) PE=2 SV=1	BnaA07g02900D [Brassica napus]
Bra033353	up	--	--	Molecular Function: ubiquitin-protein transferase activity (GO:0004842);; Molecular Function: protein binding (GO:0005515);; Cellular Component: plasma membrane (GO:0005886);; Biological Process: phosphate ion transport (GO:0006817);; Molecular Function: zinc ion binding (GO:0008270);; Biological Process: plant-type hypersensitive response (GO:0009626);; Biological Process: systemic acquired resi…	--	--	--	Zinc finger, C3HC4 type (RING finger)	E3 ubiquitin-protein ligase BAH1 GN=F22D16.14 OS=Arabidopsis thaliana (Mouse-ear cress) PE=1 SV=1	PREDICTED: E3 ubiquitin-protein ligase BAH1 [Brassica rapa]
Bra035006	up	[R]	General function prediction only	Cellular Component: cytosol (GO:0005829);; Cellular Component: plasma membrane (GO:0005886);; Biological Process: response to bacterium (GO:0009617);; Biological Process: indoleacetic acid biosynthetic process (GO:0009684);; Biological Process: response to cadmium ion (GO:0046686);; Molecular Function: indole-3-acetonitrile nitrilase activity (GO:0080061);; Molecular Function: indole-3-acetonitri…	K01501|0.0|ath:AT3G44300|NIT2; NIT2 (nitrilase 2); indole-3-acetonitrile nitrilase/ indole-3-acetonitrile nitrile hydratase/ nitrilase (EC:3.5.5.1); K01501 nitrilase [EC:3.5.5.1]	[E]	Amino acid transport and metabolism	Carbon-nitrogen hydrolase	Nitrilase 2 GN=NIT2 OS=Arabidopsis thaliana (Mouse-ear cress) PE=1 SV=1	PREDICTED: nitrilase 2 [Brassica rapa]
Bra033357	up	--	--	Molecular Function: signal transducer activity (GO:0004871);; Molecular Function: hormone activity (GO:0005179);; Biological Process: cell-cell signaling (GO:0007267);; Biological Process: calcium-mediated signaling (GO:0019722);; Biological Process: negative regulation of cell growth (GO:0030308);; Cellular Component: apoplast (GO:0048046);; Biological Process: root development (GO:0048364);;	--	--	--	Rapid ALkalinization Factor (RALF)	Protein RALF-like 1 (Precursor) GN=F22D16.10 OS=Arabidopsis thaliana (Mouse-ear cress) PE=1 SV=1	BnaA10g01500D [Brassica napus]
Bra033350	up	--	--	Biological Process: MAPK cascade (GO:0000165);; Biological Process: response to reactive oxygen species (GO:0000302);; Cellular Component: mitochondrion (GO:0005739);; Cellular Component: cytosol (GO:0005829);; Biological Process: protein targeting to membrane (GO:0006612);; Biological Process: response to cold (GO:0009409);; Cellular Component: chloroplast (GO:0009507);; Biological Process: resp…	--	--	--	Late embryogenesis abundant protein	Late embryogenesis abundant protein Lea5 GN=LEA5 OS=Citrus sinensis (Sweet orange) PE=2 SV=1	PREDICTED: late embryogenesis abundant protein Lea5 [Brassica rapa]
Bra033352	up	[G]	Carbohydrate transport and metabolism	Cellular Component: extracellular region (GO:0005576);; Biological Process: carbohydrate metabolic process (GO:0005975);; Molecular Function: beta-glucosidase activity (GO:0008422);;	K01188|0.0|ath:AT1G02850|BGLU11; BGLU11 (BETA GLUCOSIDASE 11); catalytic/ cation binding / hydrolase, hydrolyzing O-glycosyl compounds (EC:3.5.2.17)	[G]	Carbohydrate transport and metabolism	Glycosyl hydrolase family 1	Beta-glucosidase 11 (Precursor) GN=BGLU11 OS=Arabidopsis thaliana (Mouse-ear cress) PE=2 SV=2	PREDICTED: beta-glucosidase 11 [Brassica rapa]
Bra033362	up	[O]	Posttranslational modification, protein turnover, chaperones	Biological Process: mitotic cell cycle (GO:0000278);; Cellular Component: condensed nuclear chromosome (GO:0000794);; Cellular Component: spindle (GO:0005819);; Cellular Component: cytosol (GO:0005829);; Biological Process: RNA processing (GO:0006396);; Biological Process: protein glycosylation (GO:0006486);; Biological Process: N-terminal protein myristoylation (GO:0006499);; Biological Process:…	K03347|0.0|ath:AT4G02570|ATCUL1; ATCUL1 (ARABIDOPSIS THALIANA CULLIN 1); protein binding	[D]	Cell cycle control, cell division, chromosome partitioning	Cullin family;; Cullin protein neddylation domain	Cullin-1 GN=CUL1 OS=Arabidopsis thaliana (Mouse-ear cress) PE=1 SV=1	PREDICTED: cullin-1-like [Brassica rapa]
Bra035002	up	[A]	RNA processing and modification	Biological Process: nuclear-transcribed mRNA poly(A) tail shortening (GO:0000289);; Biological Process: defense response to insect (GO:0002213);; Molecular Function: RNA binding (GO:0003723);; Molecular Function: poly(A)-specific ribonuclease activity (GO:0004535);; Cellular Component: nucleus (GO:0005634);; Cellular Component: cytoplasm (GO:0005737);; Biological Process: regulation of transcript…	K12581|1e-170|ath:AT3G44260|CCR4-NOT transcription complex protein, putative	[A]	RNA processing and modification	CAF1 family ribonuclease	Probable CCR4-associated factor 1 homolog 9 GN=CAF1-9 OS=Arabidopsis thaliana (Mouse-ear cress) PE=2 SV=1	PREDICTED: probable CCR4-associated factor 1 homolog 9 [Brassica rapa]
Bra033368	up	--	--	Molecular Function: DNA binding (GO:0003677);; Molecular Function: transcription factor activity, sequence-specific DNA binding (GO:0003700);; Cellular Component: nucleus (GO:0005634);; Biological Process: regulation of transcription, DNA-templated (GO:0006355);; Biological Process: multicellular organism development (GO:0007275);; Biological Process: double fertilization forming a zygote and end…	--	--	--	Helix-loop-helix DNA-binding domain	Transcription factor bHLH7 GN=F10O3.14 OS=Arabidopsis thaliana (Mouse-ear cress) PE=2 SV=1	PREDICTED: transcription factor bHLH7 [Brassica rapa]
Bra033360	up	[O]	Posttranslational modification, protein turnover, chaperones	Cellular Component: mitochondrion (GO:0005739);; Biological Process: toxin catabolic process (GO:0009407);; Molecular Function: transferase activity (GO:0016740);;	K00799|7e-85|ath:AT1G02940|GSTF5; GSTF5 (GLUTATHIONE S-TRANSFERASE (CLASS PHI) 5); glutathione transferase; K00799 glutathione S-transferase [EC:2.5.1.18]	[O]	Posttranslational modification, protein turnover, chaperones	Glutathione S-transferase, C-terminal domain;; Glutathione S-transferase, N-terminal domain;; Glutathione S-transferase, N-terminal domain;; Glutathione S-transferase, C-terminal domain;; Glutathione S-transferase, N-terminal domain;; Glutathione S-transferase, C-terminal domain	Glutathione S-transferase F5 GN=GSTF5 OS=Arabidopsis thaliana (Mouse-ear cress) PE=3 SV=2	PREDICTED: LOW QUALITY PROTEIN: glutathione S-transferase F5-like [Brassica rapa]
Bra002095	up	[T]	Signal transduction mechanisms	Molecular Function: phosphorelay sensor kinase activity (GO:0000155);; Molecular Function: phosphorelay response regulator activity (GO:0000156);; Molecular Function: osmosensor activity (GO:0005034);; Molecular Function: protein binding (GO:0005515);; Molecular Function: ATP binding (GO:0005524);; Cellular Component: endoplasmic reticulum (GO:0005783);; Cellular Component: plasma membrane (GO:00…	--	[T]	Signal transduction mechanisms	Histidine kinase-, DNA gyrase B-, and HSP90-like ATPase;; Response regulator receiver domain;; His Kinase A (phospho-acceptor) domain	Histidine kinase 1 GN=AHK1 OS=Arabidopsis thaliana (Mouse-ear cress) PE=1 SV=2	PREDICTED: histidine kinase 1 [Brassica rapa]
Bra002093	up	[R]	General function prediction only	Molecular Function: protein binding (GO:0005515);; Molecular Function: GTP binding (GO:0005525);; Cellular Component: nucleus (GO:0005634);; Cellular Component: spindle (GO:0005819);; Cellular Component: plasma membrane (GO:0005886);; Biological Process: actin filament organization (GO:0007015);; Biological Process: small GTPase mediated signal transduction (GO:0007264);; Cellular Component: phra…	K07975|1e-138|ath:AT2G17800|ARAC1; ARAC1; GTP binding; K07975 Rho family, other	[R]	General function prediction only	Ras family;; Ras of Complex, Roc, domain of DAPkinase	Rac-like GTP-binding protein ARAC1 (Precursor) GN=T17A5.14 OS=Arabidopsis thaliana (Mouse-ear cress) PE=1 SV=1	PREDICTED: rac-like GTP-binding protein ARAC1 [Brassica rapa]
Bra033358	up	[O]	Posttranslational modification, protein turnover, chaperones	Molecular Function: glutathione transferase activity (GO:0004364);; Molecular Function: copper ion binding (GO:0005507);; Cellular Component: cell wall (GO:0005618);; Cellular Component: nucleus (GO:0005634);; Cellular Component: mitochondrion (GO:0005739);; Cellular Component: vacuole (GO:0005773);; Cellular Component: cytosol (GO:0005829);; Biological Process: response to oxidative stress (GO:0…	K00799|1e-123|ath:AT1G02930|ATGSTF6 (GLUTATHIONE S-TRANSFERASE); copper ion binding / glutathione binding / glutathione transferase	[O]	Posttranslational modification, protein turnover, chaperones	Glutathione S-transferase, N-terminal domain;; Glutathione S-transferase, N-terminal domain;; Glutathione S-transferase, C-terminal domain;; Glutathione S-transferase, N-terminal domain;; Glutathione S-transferase, C-terminal domain;; Glutathione S-transferase, C-terminal domain	Glutathione S-transferase F6 GN=F22D16.7 OS=Arabidopsis thaliana (Mouse-ear cress) PE=1 SV=2	PREDICTED: glutathione S-transferase F6-like [Brassica rapa]
Bra033351	up	--	--	Biological Process: RNA methylation (GO:0001510);; Molecular Function: structural constituent of ribosome (GO:0003735);; Cellular Component: nucleolus (GO:0005730);; Cellular Component: plasma membrane (GO:0005886);; Biological Process: translation (GO:0006412);; Cellular Component: plasmodesma (GO:0009506);; Cellular Component: cytosolic large ribosomal subunit (GO:0022625);;	K02891|5e-67|ath:AT5G27770|60S ribosomal protein L22 (RPL22C); K02891 large subunit ribosomal protein L22e	[J]	Translation, ribosomal structure and biogenesis	Ribosomal L22e protein family	60S ribosomal protein L22-3 GN=RPL22C OS=Arabidopsis thaliana (Mouse-ear cress) PE=2 SV=1	PREDICTED: 60S ribosomal protein L22-3-like [Brassica rapa]
Bra035001	up	--	--	Cellular Component: mitochondrion (GO:0005739);; Cellular Component: plant-type cell wall (GO:0009505);; Cellular Component: plasmodesma (GO:0009506);;	--	--	--	Late embryogenesis abundant protein	Protein YLS9 GN=F11F19.11 OS=Arabidopsis thaliana (Mouse-ear cress) PE=2 SV=1	PREDICTED: protein YLS9 [Brassica rapa]
Bra002087	up	--	--	Biological Process: proteolysis (GO:0006508);; Molecular Function: cysteine-type peptidase activity (GO:0008234);;	--	--	--	Ulp1 protease family, C-terminal catalytic domain	--	BnaA07g02980D [Brassica napus]
Bra035005	up	--	--	Cellular Component: nucleus (GO:0005634);; Cellular Component: mitochondrion (GO:0005739);;	--	--	--	--	--	PREDICTED: uncharacterized protein LOC103848070 [Brassica rapa]
Bra035007	up	--	--	--	--	[D]	Cell cycle control, cell division, chromosome partitioning	--	--	PREDICTED: uncharacterized protein LOC103848074 isoform X2 [Brassica rapa]
Bra035000	up	[RTKL]	--	Molecular Function: protein serine/threonine kinase activity (GO:0004674);; Molecular Function: ATP binding (GO:0005524);; Cellular Component: nucleus (GO:0005634);; Biological Process: protein phosphorylation (GO:0006468);; Biological Process: cell adhesion (GO:0007155);; Biological Process: epidermal cell differentiation (GO:0009913);; Biological Process: trichome morphogenesis (GO:0010090);; B…	K08857|0.0|ath:AT3G44200|NEK6; NEK6 ('NIMA (NEVER IN MITOSIS, GENE A)-RELATED 6'); ATP binding / kinase/ protein kinase/ protein serine/threonine kinase; K08857 NIMA (never in mitosis gene a)-related kinase [EC:2.7.11.1]	[R]	General function prediction only	Protein kinase domain;; Protein tyrosine kinase	Serine/threonine-protein kinase Nek5 GN=F26G5.150 OS=Arabidopsis thaliana (Mouse-ear cress) PE=1 SV=1	PREDICTED: serine/threonine-protein kinase Nek5 [Brassica rapa]
Bra033356	up	[O]	Posttranslational modification, protein turnover, chaperones	Molecular Function: ATP binding (GO:0005524);; Cellular Component: nucleus (GO:0005634);; Biological Process: protein N-linked glycosylation (GO:0006487);; Molecular Function: microtubule-severing ATPase activity (GO:0008568);; Cellular Component: chloroplast (GO:0009507);; Biological Process: gravitropism (GO:0009630);; Biological Process: cytoplasmic microtubule organization (GO:0031122);;	--	[O]	Posttranslational modification, protein turnover, chaperones	ATPase family associated with various cellular activities (AAA);; Thiamin pyrophosphokinase, catalytic domain;; Thiamin pyrophosphokinase, vitamin B1 binding domain;; Holliday junction DNA helicase ruvB N-terminus	Thiamine pyrophosphokinase 1 GN=TPK1 OS=Arabidopsis thaliana (Mouse-ear cress) PE=2 SV=1	PREDICTED: uncharacterized protein LOC103844551 isoform X1 [Brassica rapa]
Bra033366	up	[O]	Posttranslational modification, protein turnover, chaperones	Cellular Component: cytoplasm (GO:0005737);; Molecular Function: arsenate reductase (glutaredoxin) activity (GO:0008794);; Molecular Function: electron carrier activity (GO:0009055);; Molecular Function: protein disulfide oxidoreductase activity (GO:0015035);; Biological Process: cell redox homeostasis (GO:0045454);; Molecular Function: metal ion binding (GO:0046872);; Biological Process: anther …	--	[O]	Posttranslational modification, protein turnover, chaperones	Glutaredoxin	Monothiol glutaredoxin-S1 OS=Arabidopsis thaliana (Mouse-ear cress) PE=3 SV=1	PREDICTED: monothiol glutaredoxin-S1 [Brassica rapa]
Bra033365	up	--	--	Molecular Function: signal transducer activity (GO:0004871);; Cellular Component: plasma membrane (GO:0005886);; Biological Process: response to light stimulus (GO:0009416);; Biological Process: pollen tube growth (GO:0009860);; Biological Process: protein ubiquitination (GO:0016567);;	--	--	--	NPH3 family	BTB/POZ domain-containing protein At1g03010 GN=At1g03010 OS=Arabidopsis thaliana (Mouse-ear cress) PE=2 SV=1	PREDICTED: BTB/POZ domain-containing protein At1g03010 isoform X1 [Brassica rapa]
Bra002084	up	--	--	Molecular Function: protein binding (GO:0005515);; Molecular Function: zinc ion binding (GO:0008270);; Biological Process: mRNA transcription (GO:0009299);; Biological Process: response to light stimulus (GO:0009416);; Cellular Component: chloroplast thylakoid membrane (GO:0009535);; Cellular Component: integral component of plastid membrane (GO:0031351);;	--	[O]	Posttranslational modification, protein turnover, chaperones	Ring finger domain;; RING-like zinc finger;; Zinc finger, C3HC4 type (RING finger);; YMGG-like Gly-zipper;; Zinc finger, C3HC4 type (RING finger)	NEP1-interacting protein 2 GN=T17A5.9 OS=Arabidopsis thaliana (Mouse-ear cress) PE=1 SV=1	PREDICTED: NEP1-interacting protein 2 [Brassica rapa]
Bra033369	up	--	--	Molecular Function: 1-phosphatidylinositol binding (GO:0005545);; Cellular Component: nucleus (GO:0005634);; Cellular Component: Golgi apparatus (GO:0005794);; Cellular Component: clathrin-coated pit (GO:0005905);; Biological Process: endocytosis (GO:0006897);; Cellular Component: clathrin coat (GO:0030118);; Cellular Component: clathrin-coated vesicle (GO:0030136);; Molecular Function: clathrin …	--	[TU]	--	ANTH domain	Putative clathrin assembly protein At1g03050 GN=At1g03050 OS=Arabidopsis thaliana (Mouse-ear cress) PE=2 SV=1	PREDICTED: putative clathrin assembly protein At1g03050 isoform X1 [Brassica rapa]
Bra033361	up	--	--	Molecular Function: glutathione transferase activity (GO:0004364);; Cellular Component: cytosol (GO:0005829);; Biological Process: toxin catabolic process (GO:0009407);; Biological Process: response to toxic substance (GO:0009636);;	K00799|3e-93|ath:AT1G02950|ATGSTF4 (GLUTATHIONE S-TRANSFERASE F4); glutathione transferase; K00799 glutathione S-transferase [EC:2.5.1.18]	[O]	Posttranslational modification, protein turnover, chaperones	Glutathione S-transferase, C-terminal domain;; Glutathione S-transferase, C-terminal domain	Glutathione S-transferase F4 GN=F22D16.5 OS=Arabidopsis thaliana (Mouse-ear cress) PE=2 SV=1	PREDICTED: glutathione S-transferase F4 isoform X2 [Brassica rapa]
Bra033367	up	[H]	Coenzyme transport and metabolism	Molecular Function: ATP binding (GO:0005524);; Biological Process: biosynthetic process (GO:0009058);; Cellular Component: chloroplast (GO:0009507);; Molecular Function: kinase activity (GO:0016301);; Biological Process: phosphorylation (GO:0016310);; Molecular Function: hydrolase activity (GO:0016787);;	--	[FH]	--	Phosphoribulokinase / Uridine kinase family;; AAA domain	Probable uracil phosphoribosyltransferase GN=UKL5 OS=Arabidopsis thaliana (Mouse-ear cress) PE=2 SV=1	PREDICTED: putative uridine kinase C227.14 isoform X2 [Brassica rapa]
Bra002091	up	--	--	--	--	--	--	--	--	PREDICTED: glutamic acid-rich protein isoform X2 [Brassica rapa]
Bra033359	up	[O]	Posttranslational modification, protein turnover, chaperones	Molecular Function: glutathione transferase activity (GO:0004364);; Cellular Component: mitochondrion (GO:0005739);; Cellular Component: cytosol (GO:0005829);; Biological Process: toxin catabolic process (GO:0009407);; Biological Process: response to toxic substance (GO:0009636);;	K00799|1e-121|ath:AT1G02940|GSTF5; GSTF5 (GLUTATHIONE S-TRANSFERASE (CLASS PHI) 5); glutathione transferase; K00799 glutathione S-transferase [EC:2.5.1.18]	[O]	Posttranslational modification, protein turnover, chaperones	Glutathione S-transferase, N-terminal domain;; Glutathione S-transferase, N-terminal domain;; Glutathione S-transferase, C-terminal domain;; Glutathione S-transferase, N-terminal domain;; Glutathione S-transferase, C-terminal domain;; Glutathione S-transferase, C-terminal domain	Glutathione S-transferase F5 GN=GSTF5 OS=Arabidopsis thaliana (Mouse-ear cress) PE=3 SV=2	PREDICTED: glutathione S-transferase F5-like isoform X2 [Brassica rapa]
Bra035003	up	--	--	--	--	--	--	--	--	BnaCnng40340D [Brassica napus]
Bra002090	up	--	--	Molecular Function: transcription factor activity, sequence-specific DNA binding (GO:0003700);; Cellular Component: nucleus (GO:0005634);; Biological Process: regulation of transcription, DNA-templated (GO:0006355);; Biological Process: response to xenobiotic stimulus (GO:0009410);; Biological Process: regulation of flower development (GO:0009909);; Biological Process: response to chitin (GO:0010…	--	--	--	--	Protein FD GN=At4g35900 OS=Arabidopsis thaliana (Mouse-ear cress) PE=1 SV=1	BnaA07g03000D [Brassica napus]
Bra002094	up	[V]	Defense mechanisms	Molecular Function: ATP binding (GO:0005524);; Cellular Component: nucleus (GO:0005634);; Cellular Component: plasma membrane (GO:0005886);; Biological Process: metabolic process (GO:0008152);; Cellular Component: plasmodesma (GO:0009506);; Molecular Function: auxin efflux transmembrane transporter activity (GO:0010329);; Biological Process: basipetal auxin transport (GO:0010540);; Biological Pro…	--	[Q]	Secondary metabolites biosynthesis, transport and catabolism	ABC transporter transmembrane region;; ABC transporter;; RecF/RecN/SMC N terminal domain;; P-loop containing region of AAA domain;; AAA domain;; Protein of unknown function, DUF258;; Zeta toxin;; Predicted ATPase of the ABC class;; AAA domain (dynein-related subfamily)	ABC transporter B family member 5 GN=T7B11.9 OS=Arabidopsis thaliana (Mouse-ear cress) PE=3 SV=1	PREDICTED: ABC transporter B family member 5-like [Brassica rapa]
Bra002089	up	--	--	--	--	--	--	--	--	PREDICTED: uncharacterized protein LOC103845919 [Brassica rapa]
Bra002086	up	--	--	Molecular Function: DNA binding (GO:0003677);; Molecular Function: aspartic-type endopeptidase activity (GO:0004190);; Biological Process: proteolysis (GO:0006508);; Biological Process: amino acid transport (GO:0006865);; Cellular Component: anchored component of membrane (GO:0031225);;	--	[O]	Posttranslational modification, protein turnover, chaperones	Xylanase inhibitor N-terminal;; Eukaryotic aspartyl protease;; Xylanase inhibitor C-terminal	Aspartic proteinase-like protein 1 (Precursor) GN=At5g10080 OS=Arabidopsis thaliana (Mouse-ear cress) PE=1 SV=1	PREDICTED: aspartic proteinase-like protein 1 [Brassica rapa]
Bra033349	up	--	--	Molecular Function: enzyme inhibitor activity (GO:0004857);; Cellular Component: extracellular region (GO:0005576);; Cellular Component: cell wall (GO:0005618);; Cellular Component: vacuolar membrane (GO:0005774);; Molecular Function: pectinesterase activity (GO:0030599);; Biological Process: cell wall modification (GO:0042545);; Biological Process: negative regulation of catalytic activity (GO:0…	--	--	--	Protein of unknown function, DUF538	Uncharacterized protein At5g01610 GN=At5g01610 OS=Arabidopsis thaliana (Mouse-ear cress) PE=1 SV=1	PREDICTED: uncharacterized protein LOC103844560 [Brassica rapa]
Bra033364	up	[O]	Posttranslational modification, protein turnover, chaperones	Molecular Function: ATP binding (GO:0005524);;	K13339|0.0|ath:AT1G03000|PEX6; PEX6 (PEROXIN 6); ATP binding / ATPase/ nucleoside-triphosphatase/ nucleotide binding; K13339 peroxin-6	--	--	ATPase family associated with various cellular activities (AAA);; AAA domain (dynein-related subfamily)	Peroxisome biogenesis protein 6 GN=PEX6 OS=Arabidopsis thaliana (Mouse-ear cress) PE=1 SV=1	PREDICTED: uncharacterized protein LOC103844543 [Brassica rapa]
Bra033370	up	--	--	Molecular Function: phospholipid binding (GO:0005543);; Cellular Component: nucleus (GO:0005634);; Biological Process: vacuole organization (GO:0007033);; Biological Process: signal transduction (GO:0007165);; Cellular Component: chloroplast (GO:0009507);; Biological Process: response to abscisic acid (GO:0009737);; Biological Process: multidimensional cell growth (GO:0009825);; Biological Proces…	--	[S]	Function unknown	Beige/BEACH domain;; WD domain, G-beta repeat;; PH domain associated with Beige/BEACH	COMPASS-like H3K4 histone methylase component WDR5A {ECO:0000303|PubMed:19567704} OS=Arabidopsis thaliana (Mouse-ear cress) PE=1 SV=1	PREDICTED: LOW QUALITY PROTEIN: BEACH domain-containing protein lvsA-like [Brassica rapa]
Bra033348	up	--	--	Molecular Function: enzyme inhibitor activity (GO:0004857);; Cellular Component: extracellular region (GO:0005576);; Cellular Component: plant-type cell wall (GO:0009505);; Biological Process: proline transport (GO:0015824);; Molecular Function: pectinesterase activity (GO:0030599);; Biological Process: cell wall modification (GO:0042545);; Biological Process: negative regulation of catalytic act…	K01051|0.0|ath:AT1G02810|pectinesterase family protein (EC:3.1.1.11)	--	--	Pectinesterase;; Protein of unknown function, DUF538;; Plant invertase/pectin methylesterase inhibitor	Pectinesterase 7 (Precursor) GN=F22D16.20 OS=Arabidopsis thaliana (Mouse-ear cress) PE=2 SV=1	BnaA10g01400D [Brassica napus]
Bra002092	up	--	--	Cellular Component: Golgi apparatus (GO:0005794);; Biological Process: intracellular protein transport (GO:0006886);; Molecular Function: protein transporter activity (GO:0008565);; Cellular Component: retromer complex (GO:0030904);; Cellular Component: late endosome membrane (GO:0031902);; Biological Process: retrograde transport, endosome to Golgi (GO:0042147);;	K18468|0.0|ath:AT2G17790|VPS35A; VPS35A (VPS35 HOMOLOG A)	[U]	Intracellular trafficking, secretion, and vesicular transport	Vacuolar protein sorting-associated protein 35	Vacuolar protein sorting-associated protein 35A GN=T17A5.7 OS=Arabidopsis thaliana (Mouse-ear cress) PE=1 SV=1	PREDICTED: vacuolar protein sorting-associated protein 35A [Brassica rapa]
Bra033363	up	[O]	Posttranslational modification, protein turnover, chaperones	Biological Process: mitotic cell cycle (GO:0000278);; Cellular Component: condensed nuclear chromosome (GO:0000794);; Cellular Component: spindle (GO:0005819);; Cellular Component: cytosol (GO:0005829);; Biological Process: RNA processing (GO:0006396);; Biological Process: protein glycosylation (GO:0006486);; Biological Process: N-terminal protein myristoylation (GO:0006499);; Biological Process:…	K03347|0.0|ath:AT4G02570|ATCUL1; ATCUL1 (ARABIDOPSIS THALIANA CULLIN 1); protein binding	[D]	Cell cycle control, cell division, chromosome partitioning	Cullin family;; Cullin protein neddylation domain	Cullin-1 GN=CUL1 OS=Arabidopsis thaliana (Mouse-ear cress) PE=1 SV=1	PREDICTED: cullin-1-like [Brassica rapa]
Bra033354	up	--	--	Cellular Component: nucleolus (GO:0005730);; Biological Process: ribosomal large subunit biogenesis (GO:0042273);;	--	[J]	Translation, ribosomal structure and biogenesis	Ribosome biogenesis protein Nop16	--	PREDICTED: nucleolar protein 16 [Brassica rapa]
Bra035004	up	--	--	Cellular Component: chloroplast (GO:0009507);; Biological Process: anthocyanin-containing compound biosynthetic process (GO:0009718);; Biological Process: response to sucrose (GO:0009744);; Biological Process: response to UV-B (GO:0010224);; Molecular Function: UDP-xylosyltransferase activity (GO:0035252);; Biological Process: D-xylose metabolic process (GO:0042732);; Molecular Function: flavonol…	K17193|1e-105|ath:AT5G54060|UF3GT; UF3GT (udp-glucose:flavonoid 3-O-glucosyltransferase); transferase, transferring glycosyl groups	[GC]	--	--	Anthocyanidin 3-O-glucoside 2&apos;&apos;&apos;-O-xylosyltransferase GN=At5g54060 OS=Arabidopsis thaliana (Mouse-ear cress) PE=1 SV=1	PREDICTED: anthocyanidin 3-O-glucoside 2&apos;&apos;&apos;-O-xylosyltransferase-like [Brassica rapa]
Bra002085	up	[S]	Function unknown	Biological Process: response to molecule of bacterial origin (GO:0002237);; Molecular Function: protein kinase activity (GO:0004672);; Cellular Component: plasma membrane (GO:0005886);; Biological Process: defense response (GO:0006952);; Cellular Component: plasmodesma (GO:0009506);; Biological Process: hormone-mediated signaling pathway (GO:0009755);; Biological Process: stomatal complex morphog…	--	[R]	General function prediction only	Leucine rich repeat;; Leucine Rich repeats (2 copies);; Leucine Rich Repeat;; Leucine rich repeat N-terminal domain	Receptor-like protein 12 (Precursor) GN=RLP12 OS=Arabidopsis thaliana (Mouse-ear cress) PE=2 SV=2	BnaC07g06620D [Brassica napus]
Bra033355	up	--	--	Cellular Component: cytosol (GO:0005829);; Cellular Component: plasma membrane (GO:0005886);; Cellular Component: plasmodesma (GO:0009506);;	--	[O]	Posttranslational modification, protein turnover, chaperones	CS domain	Uncharacterized protein Os08g0359500 OS=Oryza sativa subsp. japonica (Rice) PE=2 SV=1	PREDICTED: uncharacterized protein Os08g0359500-like [Brassica rapa]
