# Supplementary material for: Mapping of Genetic Locus for Leaf Trichome Formation in Chinese Cabbage Based on Bulked Segregant Analysis
Source: Plants (Basel). 2021 Apr 14;10(4):771. doi: 10.3390/plants10040771 (PMC8070908; doi:10.3390/plants10040771)
Supplement: Supplementary file 1 [file plants-10-00771-s001.zip › Table S3 Primers used for qRT-PCR analysis.xlsx]

## Sheet: Sheet1
Table S1 Primers used for qRT-PCR analysis
Primer name	Forward primer sequence (5′-3′)	Reverse primer sequence (5′-3′)
qBraACTIN	GTTGCTATCCAGGCTGTTCT	AGCGTGAGGAAGAGCATAAC
qBra025087	GGAGAGAAGGTTTGGTGGCAAGAG	GACGCTCCAGCTACACTACTTTCG
qBra035000	CGGAGAGAAGAACACAGCACCAG	CTTAGACGCAGGAGGAGGAGAGG
qBra033370	CGGCAGCAAGGCAAGGTCAC	CAGTTAAGAGGTTGGCACCAGGAC
